# Supplementary material for: Glucocorticoids induce a phagocytic C1Q+ macrophage phenotype primed for IFNγ-dependent CXCL9 secretion
Source: Sci Rep. 2026 May 18;16:15345. doi: 10.1038/s41598-026-52733-y (PMC13183869; doi:10.1038/s41598-026-52733-y)
Supplement: Supplementary file 2 — Supplementary Material 2 [file 41598_2026_52733_MOESM2_ESM.xlsx]

## Sheet: Tabelle1
Individual tumor measurements (length [mm] x width[mm])
	Bl6 ctrl				Bl6 + MIFE				Bl6 + ICI				Bl6 + ICI+ MIFE
Day 6	6.8 x 3.9	4.7 x 4	6.7 x 4.7	6.1 x 5.1	5.6 x 4.1	5.8 x 5.7	6.7 x 4.7	3.7 x 3.5	7.2 x 5	4.6 x 4.4	5.7 x 4.1	4.7 x 4.4	7.5 x 4.2	5.9 x 5.3	3.7 x 3.5	4.2 x 3.9
Day 9	8.8 x 7.6	6.3 x 5.4	11.9 x 5.5	10.7 x 7.2	10.4 x 7.3	10.6 x 5.9	6.2 x 5.5	4.5 x 4.2	8.8 x 5.9	6.3 x 5.1	10.5 x 5.9	6.7 x 6.5	10.6 x 7.9	6 x 5.3	4.6 x 4.5	8.3 x 5.4
Day 12	12.4 x 8.8	8.7 x 7.1	19.4 x 6	12.9 x 8.7	15 x 8.5	13.6 x 8.8	10 x 8.1	5 x 4.6	9.1 x 5.7	10.4 x 7.2	6 x 5.4	9.8 x 6.8	12.2 x 9.2	6.5 x 5.6	5.6 x 5.4	11.3 x 6
Day 15	14.9 x 11.4	11 x 10.2	25.4 x 9.2	16.8 x 13	18.6 x 11.3	18.3 x 10	12.7 x 10.9	5.9 x 5.4	9.7 x 5.8	5.6 x 5.4	11.1 x 6.9	11.2 x 8.4	14.0 x 11.7	6.8 x 5.5	9.8 x 8.2	13.8 x 10.7
tumor volumes
	Bl6 ctrl				Bl6 + MIFE				Bl6 + ICI				Bl6 + ICI+ MIFE
Day 6	51.714	37.6	74	79.3305	47.068	94.221	74.0015	22.6625	90	44.528	47.9085	45.496	66.15	82.8655	22.51	31.941
Day 9	254.144	91854	179986	277.344	277.108	184.493	93.775	39.69	153.164	81.9315	182.752	141.537	330.773	84.27	46.575	121.014
Day 12	480.128	219284	349.2	488.2	541.875	526.592	328.05	52.9	147.829	269.568	87.48	226.576	516.304	101.92	81.648	203.4
Day 15	968.202	572.22	1074.93	1419.6	1187.52	915	754.443	86.022	163.154	81.648	264.236	395.136	958.23	102.85	329.476	789.981
tumor weights
	Bl6 ctrl				Bl6 + MIFE				Bl6 + ICI				Bl6 + ICI+ MIFE
Day 15	1.69	0.53	1.68	1.82	1.53	1.47	1.26	0.07	0.27	0.1	0.4	0.42	1.01	0.13	0.28	0.94
